# Supplementary material for: Dietary Natural Plant Extracts Can Promote Growth and Modulate Oxidative Status of Senegalese Sole Postlarvae under Standard/Challenge Conditions
Source: Animals (Basel). 2021 May 14;11(5):1398. doi: 10.3390/ani11051398 (PMC8156806; doi:10.3390/ani11051398)
Supplement: Supplementary file 1 [file animals-11-01398-s001.zip]

Archive with 1 entries (1 files):
- animals-1218214-supplementary.pdf
